# Supplementary material for: Spatially and temporally defined lysosomal leakage facilitates mitotic chromosome segregation
Source: Nat Commun. 2020 Jan 13;11:229. doi: 10.1038/s41467-019-14009-0 (PMC6957743; doi:10.1038/s41467-019-14009-0)
Supplement: Supplementary file 10 — Source Data File 1 [file 41467_2019_14009_MOESM10_ESM.xlsx]

## Sheet: Fig 1a
	Figure 1a. Mitotic LMP in asynchronous MCF7 cells
	by Saara Hämälistö
		Gal3+ (%)
	exp1	55		mouse anti-LAMP2 (clone H4B4) from the Developmental Studies Hybridoma
	exp2	53.4884		Alexa Fluor®594-conjugated goat antibodies against murine IgG (Thermo Fisher A-11032)
	exp3	54.3478
	ave	54.2787		rat anti-galectin 3 (Anti-Mac, kindly provided by Hakon Leffer, Lund University
	SD	0.758179		Alexa Fluor®488-conjugated goat antibodies against rat IgG (Thermo Fisher A-11006)
	LGALS3 and LAMP2
	Quantitation of NT Mcf-7 cells having galectin3-dots co-loc with LAMP-2 in mitotic cells (Saara's several samples with mouse anti-Lamp2 and rat anti-galectin3 )
	quantitation started in 250216			All mitotic cells until metaphase plate counted
	total	gal-3 positive			galectin-3 negative
								1st sample
	40	22			18
	%	55			45
	total	gal-3 positive			galectin-3 negative			2nd sample
	43	23			20
	%	53.4884			46.5116
	total	gal-3 positive			galectin-3 negative			3rd sample stainings done 240216
	46	25			21
	129
	%	54.3478			45.6522
	% all	54.2787			45.7213
	Similar data was obtained with anti-LGALS1
	LGALS1 and LAMP2
	Quantitation of NT Mcf-7 cells having galectin1-dots co-loc with LAMP-2 in mitotic cells (Sonjas slides from cover glass no 54 with two technica replicates from 2014 with Lamp2594 and galectin1 -488)
	quantitation started in 281015			All mitotic cells until metaphase plate counted
	total	gal-1 positive			galectin-1 negative			1st sample
	24	13			11
	%	54.1667			45.8333
		gal-1 positive			galectin-1 negative			2nd sample
	18	10			8
	%	55.5556			44.4444
	42
	% all	54.8611			45.1389

## Sheet: Fig 1d
	Figure 1d. Colocalization between LGALS3 and TERF1
	by Elena Favaro
		Summary
			% coloc dots
		Staining 05/05/17	70.8333
		Staining 03/05/17	85.6061
		Staining 17/07/17	96.6667
		Mean	84.3687
		SD	12.961
	Staining 05/05/17		U2OS
	Rat anti-LGALS3 (Anti-Macfrom Hakon Leffer) and Alexa Fluor®488-conjugated goat anti-rat IgG from Thermo Fisher Scientific
	Mouse anti-TERF1 (Abcam, ab10579) and Alexa Fluor®568-conjugated goat anti-mouse IgG from Thermo Fisher Scientific								Gal3 dots away from chromosomes are not TRF1 positive (red) so no bleed through
									Looked at mitotic cells with Gal3 positive dots
		Gal3/TRF1	WCC CH1 (Gal3 488)	WCC CH2 (TRF1 568)	Overlap Coefficient		% coloc dots		It's the strongest TRF1 dots that are coloc with Gal3 dots usually
	1	+/+	0.42	0.09	0.84		100
	2	+/+	0.16	0.02	0.7		66.6667
		+/+	0.32	0.19	0.43
		+/-	0	0	0
	3	+/+	0.76	0.085	0.94		66.6667
		+/+	0.14	0.06	0.9
		+/-	0	0	0
	4	+/+	0.52	0.85	0.83		66.6667
		+/+	0.79	0.11	0.55
		+/-	0	0	0
	5	+/+	0.22	0.13	0.98		66.6667
		+/+	0.84	0.39	0.78
		+/-	0	0	0
	6	+/+	0.26	0.45	0.84		100
	7	+/+	0.99	0.62	0.83		100
16	8	+/-	0	0	0		0
	average						70.8333
	Staining 03/05/17		U2OS
	Gal3 594	Rat anti-LGALS3 (Anti-Macfrom Hakon Leffer) and Alexa Fluor®594-conjugated goat anti-rat IgG from Thermo Fisher Scientific
	TRF1 488	Mouse anti-TERF1 (Abcam, ab10579) and Alexa Fluor®488-conjugated goat anti-mouse IgG from Thermo Fisher Scientific
		Gal3/TRF1	WCC CH1 (TRF1 488)	WCC CH2 (Gal3 594)	Overlap Coefficient
	1	+/+	0.57	1	0.86		100
		+/+	0.28	1	0.76
	2	+/+	0.36	1	0.85		66.6667
		+/+	0.58	0.53	0.65
		+/-	0	0	0
	3	+/+	0.31	1	0.96		100
		+/+	1	0.5	0.6
	4	+/+	0.09	1	0.91		100
	5	+/+	0.28	1	0.96		100
		+/+	0	0	0
		+/+	0.18	1	0.82
	6	+/+	0.31	0.85	0.72		100
		+/+	0.42	1	0.77
		+/+	0.68	0.96	0.82
		+/+	0.53	0.96	0.73
	7	+/+	0.25	0.81	0.71		75
		+/-	0	0	0
		+/+	0.63	0.64	0.95
		+/+	0.62	1	0.75
	8	+/+	0.63	0.26	0.7		100
	9	+/+	0.21	1	0.83		100
	10	+/+	0.54	0.31	0.82		100
23	11	+/-	0	0	0		0
							85.6061
	Staining 17/07/17		U2OS
	Gal3 488	Rat anti-LGALS3 (Anti-Macfrom Hakon Leffer) and Alexa Fluor®488-conjugated goat anti-rat IgG from Thermo Fisher Scientific
	TRF1 594	Mouse anti-TERF1 (Abcam, ab10579) and Alexa Fluor®594-conjugated goat anti-mouse IgG from Thermo Fisher Scientific
		Gal3/TRF1	WCC CH1 (Gal3 488)	WCC CH2 (TRF1 594)	Overlap Coefficient
	1	+/+	1	0.49	0.87		100
		+/+	0.96	0.48	0.87
		+/+	0.97	0.55	0.87
	2	+/+	0.57	0.84	0.8		100
	3	+/+	1	0.37	0.84		100
	4	+/+	0.96	0.37	0.81		100
		+/+	0.97	0.43	0.79
		+/+	0.61	0.53	0.78
		+/+	0.13	1	0.4
	5	+/+	0.9	0.67	0.89		66.6667
		+/+	0.51	0.33	0.84
		+/-	0	0	0
	6	+/+	1	0.55	0.92		100
		+/+	0.2	0.86	0.96
	7	+/+	1	0.66	0.83		100
		+/+	1	0.03	1
		+/+	1	0.27	0.88
	8	+/+	1	0.39	0.76		100
		+/+	1	0.1	0.75
	9	+/+	0.95	0.53	0.84		100
		+/+	1	0.55	0.91
22	10	+/+	1	0.49	0.86		100
							96.6667
								12.961
	average ± SD of 3 exp						84.3687

## Sheet: Fig 1f and 1g
	Figures 1e and 1g: Analysis of LMP across different cell cycle phases in U2OS and MCF7 cells
	Quantitation of mitotic LMP in Mcf-7 and U2OS cells
	mouse anti-LAMP2 (clone H4B4) from the Developmental Studies Hybridoma
	Alexa Fluor®594-conjugated goat antibodies against murine IgG (Thermo Fisher A-11032)
	rat anti-galectin 3 (Anti-Mac, kindly provided by Hakon Leffer, Lund University
	Alexa Fluor®488-conjugated goat antibodies against rat IgG (Thermo Fisher A-11006)
	U2OS	Jonathan Stahl
Figure 1f		Prophase	Prometaphase	Metaphase	Anaphase	Interphase
	exp1	27.27	66.67	54.55	40	15.38
	exp2	0	90.91	54.55	27.27	26.27
	exp3	11.76	76.19	45	40	9.38
	mean	13.01	77.9233	51.3667	35.7567	17.01
	SD	13.6779	12.2126	5.5137	7.34967	8.56217
	MCF7	Saara Hämälistö
figure 1g		Prophase	Prometaphase	Metaphase	Anaphase	Interphase
	exp1	20.8333	58.6957	46.8085	16.2162	16.6667
	exp2	18.1818	56.9892	44.3662	20.5128	19.2
	exp3	16.129	66.6667	42.4528	22	17.2727
	mean	18.3814	60.7839	44.5425	19.5763	17.7131
	SD	2.35849	5.16561	2.18319	3.00346	1.32284
MCF7 exp1 stained 27/3/17 SH
	Prophase		Prometaphase		Metaphase		Anaphase		Interphase
	no	yes	no	yes	no	yes	no	yes	no	yes
	5	5	5	5	5	5	5	5	10	10
	10		5	10	5	5	5	3	10	5
	10		5	10	5	5	5	3	10	4
	1		5	10	5	10	5	2	10
			5	10	5	9	10	1	10
				5	20	5	4	5	10
					6	2	5	3	10
					5	4	5		21
					5		14
							20
total	26	5	25	50	61	45	78	22	91	19
ALL	31		75		106		100		110
%LMP		16.129		66.6667		42.4528		22		17.2727
MCF7 exp2 stained 3/4/17 SH
	Prophase		Prometaphase		Metaphase		Anaphase		Interphase
	no	yes	no	yes	no	yes	no	yes	no	yes
	5	3	5	10	5	14	5	2	20	4
	4	1	5	10	10	10	5	1	30	5
	9		5	10	5	6	5	1	10	3
			5	3	14	9	5	4	34	5
			5	10	10	6	5	5	7	7
			5	10	10	8	5	3
			5		12	10	6
			5		10		6
					3		5
							5
							5
							5
total	18	4	40	53	79	63	62	16	101	24
ALL	22		93		142		78		125
%LMP	18.1818			56.9892		44.3662		20.5128		19.2
MCF7 exp3 stained 130417 SH
	Prophase		Prometaphase		Metaphase		Anaphase		Interphase
	no	yes	no	yes	no	yes	no	yes	no	yes
	8	1	5	9	5	6	6	2	15	3
	6	2	5	8	5	5	5	1	20	4
	5	2	6	9	5	4	6	1	20	4
			8	10	9	6	5	1	15	4
					6	7	5	1	15	2
							5	1	15	3
							5	1
total	19	5	19	27	25	22	31	6	85	17
ALL	24		46		47		37		102
%LMP		20.8333		58.6957		46.8085		16.2162		16.6667
		18.1818		56.9892		44.3662		20.5128		19.2
		16.129		66.6667		42.4528		22		17.2727
		18.3814		60.7839		44.5425		19.5763		17.7131
		2.35849		5.16561		2.18319		3.00346		1.32284
Cells counted	Pro		prometa		meta		ana		inter
exp1	31		75		106		100		110	422
exp2	22		93		142		78		125	460
exp3	24		46		47		37		102	256
total	77		214		295		215		337	1138

## Sheet: Fig 2b
	Figure 2b. LMP in murine intestine
	By Elena Favaro				rabbit anti-Phospho-Histone (Ser10) (Cell Signaling, 3377 (D2C8))
					rat anti-galectin 3 (Anti-Mac, kindly provided by Hakon Leffer, Lund University
	LMP	mitosis	interphase		# of cells	mitosis	interphase
	Mouse #1	58.3433	1.89189		Mouse #1	429	386
	Mouse #2	41.3338	0.793093		Mouse #2	460	391
	Mouse #3	31.7002	1.68574		Mouse #3	324	356
	Mean	43.7924	1.45691		Total	1213	1133
	SD	13.4906	0.584047
	T-test		0.00557865
	For the quantification of LMP in mitosis in murine small intestine of immunocompetent mice:
	3 mice
	3 sections (non consecutive, different sites) per mouse
	Antibodies used: Rat anti-LGALS3 (anti-mac) and rabbit anti-Phospho-Histone (Ser10) (Cell Signaling, 3377 (D2C8))
	Lysosomal localization was confirmed in a separate staining using rat anti-LGALS3 (anti-mac) and rabbit anti-LAMP-1 (Abcam, ab24170)
	1st mouse (3981 1)
	1st section, top
	total number of mitosis (phospho-H3 positive cells)					interphase tot	positive	%
	110					151	6	3.97351
	number of mitosis with Gal3 dots			%
	55			50
	2nd section, left
	total number of mitosis (phospho-H3 positive cells)
	156					117	1	0.854701
	number of mitosis with Gal3 dots			%
	86			55.13
	3rd section, right
	total number of mitosis (phospho-H3 positive cells)
	163					118	1	0.847458
	number of mitosis with Gal3 dots			%
	114			69.9			average	1.89189
			average	58.3433
	2nd mouse (3982 #2)
	1st section, top
	total number of mitosis (phospho-H3 positive cells)
	144					137	1	0.729927
	number of mitosis with Gal3 dots			%
	80			55.5556
	2nd section, left
	total number of mitosis (phospho-H3 positive cells)
	141					154	1	0.649351
	number of mitosis with Gal3 dots			%
	53			37.5887
	3rd section, right
	total number of mitosis (phospho-H3 positive cells)
	175					100	1	1
	number of mitosis with Gal3 dots			%
	54			30.8571			average	0.793093
			average	41.3338
	3rd mouse (#1)
	1st section, top
	total number of mitosis (phospho-H3 positive cells)
	99					118	2	1.69492
	number of mitosis with Gal3 dots			%
	38			38.3838
	2nd section, left
	total number of mitosis (phospho-H3 positive cells)
	156					117	2	1.7094
	number of mitosis with Gal3 dots			%
	41			26.2821
	3rd section, right
	total number of mitosis (phospho-H3 positive cells)
	69					121	2	1.65289
	number of mitosis with Gal3 dots			%
	21			30.4348			average	1.68574
			average	31.7002

## Sheet: Fig 2d
	Figure 2d. Quantitation of LMP in mcf-7 xenografts
	by Saara					stainings from 2015				Rat anti-galectin-3 (anti-mac) 1 to 300
										Rabbit anti-LAMP-1 (Abcam, ab24170) 1to200
		LMP								# of mitotic cells
		mitosis								mitosis
		mouse#	exp1	exp2	exp3	mean	SD			mouse#	exp1	exp2	exp3	Total
		2624	25	24.5283	25.9259	25.1514	0.711008			2624	60	65	60	185
		2625	25	33.3333	38.4615	32.265	6.79407			2625	60	60	65	185
		2626	29.6875	29.8246	27.2727	28.9283	1.43537			2626	53	57	55	165
		2627	34.7412	38.0282	36.5079	36.4258	1.64502			2627	64	71	63	198
														733
		LMP								# of interphase cells
		Interphase								Interphase
		mouse#	exp1	exp2	exp3	mean	SD			mouse#	exp1	exp2	exp3	Total
		2624	15.3846	18.3673	20	17.9173	2.34037			2624	65	49	50	164
		2625	13.4615	20	32.2034	21.8883	9.51255			2625	52	50	59	161
		2626	18.1818	20	21.5686	19.9168	1.69494	T-test		2626	55	50	51	156
		2627	17.2414	26.2295	27.2727	23.5812	5.51517	0.010568		2627	58	61	55	174
														655
	tumors (controls from a previous experiment) 2624, 2625, 2626 and 2627
	4 um slices made by L Bro 2014, stainings Gal-3+ LAMP-1+Hoechst							spinning disc 400 nm step size
			24h Ctrl 2624				24h Ctrl 2625				48h ctrl 2626				48h ctrl 2627
			Mitosis LMP		Interphase LMP		Mitosis LMP		Interphase LMP		Mitosis LMP		Interphase LMP		Mitosis LMP		Interphase LMP
			no	yes	no	yes	no	yes	no	yes	no	yes	no	yes	no	yes	no	yes
			5	5	5	5	5	5	5	5	5	5	5	5	5	5	5	5
			5	5	5	5	5	5	5	2	5	5	5	5	5	5	5	5
			5	5	5		5	5	5		5	3	5		5	5	5
			5		5		5		5		5		5		5	4	5
			5		5		5		5		5		5		5		5
			5		5		5		5		5		5		5		5
			5		5		5		5		5		5		5		5
			5		5		5		5		5		5		5		5
			5		5		5		5				5		5		5
					5												3
					5
		total	45	15	55	10	45	15	45	7	40	13	45	10	45	19	48	10
		ALL	60		65		60		52		53		55		64		58
		%LMP	25		15.3846		25		13.4615		24.5283		18.1818		29.6875		17.2414
			25		15.3846		25		13.4615		24.5283		18.1818		29.6875		17.2414
						stainings 040717 SH					sigma galectin-3 1to300
											abcam LAMP-1 1to200
	4 um slices made by Maria Nielsen, June 2017, stainings Gal-3+ LAMP-1+Hoechst
			24h Ctrl 2624				24h Ctrl 2625				48h ctrl 2626				48h ctrl 2627
			Mitosis LMP		Interphase LMP		Mitosis LMP		Interphase LMP		Mitosis LMP		Interphase LMP		Mitosis LMP		Interphase LMP
			no	yes	no	yes	no	yes	no	yes	no	yes	no	yes	no	yes	no	yes
			5	5	5	5	5	5	5	5	5	5	5	5	5	5	5	5
			5	5	5	4	5	5	5	5	5	5	5	5	5	5	5	5
			5	3	5		5	5	5		5	5	5		5	5	5	5
			5		5		5	5	5		5	2	5		5	5	5	1
			5		5		5		5		5		5		5	5	5
			5		5		5		5		5		5		5	2	5
			5		5		5		5		5		5		5		5
			5		5		5		5		5		5		5		5
															4		5
		total	40	13	40	9	40	20	40	10	40	17	40	10	44	27	45	16
		ALL	53		49		60		50		57		50		71		61
		%LMP		24.5283		18.3673		33.3333		20		29.8246		20		38.0282		26.2295
				24.5283		18.3673		33.3333		20		29.8246		20		38.0282		26.2295
						stainings 040717 SH					sigma galectin-3 1to300
											abcam LAMP-1 1to200
	4 um slices made by Maria Nielsen, June 2017, stainings Gal-3+ LAMP-1+Hoechst
			24h Ctrl 2624				24h Ctrl 2625				48h ctrl 2626				48h ctrl 2627
			Mitosis LMP		Interphase LMP		Mitosis LMP		Interphase LMP		Mitosis LMP		Interphase LMP		Mitosis LMP		Interphase LMP
			no	yes	no	yes	no	yes	no	yes	no	yes	no	yes	no	yes	no	yes
			5	5	5	5	5	5	5	5	5	5	5	5	5	5	5	5
			5	5	5	5	5	5	5	5	5	5	5	5	5	5	5	5
			5	4	5		5	5	5	5	5	5	5	1	5	5	5	5
			5		5		5	5	5	4	5		5		5	5	5
			5		5		5	5	5		5		5		5	3	5
			5		5		5		5		5		5		5		5
			5		5		5		5		5		5		5		5
			5		5		5		5		5		5		5		5
		total	40	14	40	10	40	25	40	19	40	15	40	11	40	23	40	15
		ALL	54		50		65		59		55		51		63		55
		%LMP		25.9259		20		38.4615		32.2034		27.2727		21.5686		36.5079		27.2727
				25.9259		20		38.4615		32.2034		27.2727		21.5686		36.5079		27.2727

## Sheet: Fig 3a and 3c
	Figure 3a and 3c. Effect of inhibitors on mitotic LMP and segregation errors in anaphase
		Rat anti-LGALS3 (Anti-Mac, kindly provided by Hakon Leffer, Lund University
		Alexa Fluor®488-conjugated goat antibodies against rat IgG (Thermo Fisher A-11006)
		mouse anti-LAMP2 (clone H4B4) from the Developmental Studies Hybridoma
		Alexa Fluor®594-conjugated goat antibodies against murine IgG (Thermo Fisher A-11032)
	Figure 3a	Mitotic LMP							# of metaphases							Figure 3c	Segregation errors							# of anaphases
			EtOH	cholesterol	simvastatin	a-toco	deferiprone			EtOH	cholesterol	simvastatin	a-toco	deferiprone				EtOH	cholesterol	simvastatin	a-toco	deferiprone			EtOH	cholesterol	simvastatin	a-toco	deferiprone
		exp1	42.53	15.07	37.84	41.18	42.35		exp1	87	73	74	68	85			exp1	14.29	27.87	14.13	16.44	17.71		exp1	77	61	92	73	96
		exp2	41.07	22	36.36	36.36	38.1		exp2	56	50	55	55	63			exp2	16.13	33.33	20	21.15	19.23		exp2	62	63	50	52	52
		exp3	36.36	19.7	34.92	33.33	35.14		exp3	66	66	63	69	74			exp3	19.12	31.94	21.54	22.22	21.21		exp3	68	72	65	72	66
		mean	39.99	18.92	36.37	36.96	38.53		Total	209	189	192	192	222			mean	16.51	31.05	18.56	19.94	19.38		Total	207	196	207	197	214
		SD	3.22	3.53	1.46	3.96	3.63										SD	2.44	2.84	3.91	3.08	1.76
		t-test		0.00158134													t-test		0.00254397
		Anova + Dunnet		<0.0001	0.4996	0.6349	0.9491										Anova + Dunnet		0.0004	0.8011	0.4419	0.5815
exp1 done 040517 SH			drugs at release			staining rat gal3-488 mouse lamp-2 594
		0.1%				25 uM				1 uM				200 ng/ul				100 uM
		EtOH				Cholesterol				simvastatin				alpha-tocopherol				deferiprone
		mitLMP		segregation errors		mitLMP		segregation errors		mitLMP		segregation errors		mitLMP		segregation errors		mitLMP		segregation errors
		1½ h		1½ h		1½ h		1½ h		1½ h		1½ h		1½ h		1½ h		1½ h		1½ h
		no	yes	no	yes	no	yes	no	yes	no	yes	no	yes	no	yes	no	yes	no	yes	no	yes
		5	5	14	2	12	4	19	5	6	5	9	1	6	6	11	5	10	10	11	1
		9	5	9	1	4	0	19	9	3	1	10	3	3	2	18	2	5	3	13	2
		5	4	11	1	5	1	6	3	3	1	16	1	10	6	32	5	1	2	5	0
		5	2	23	6	16	3			10	4	2	1	4	3			5	5	31	9
		8	4	9	1	4	1			9	5	22	3	5	6			6	4	19	5
		3	3			6	0			6	3	20	4	6	3			6	4
		6	3			6	1			6	6			6	2			8	5
		4	2			9	1			3	3							8	3
		2	4
		2	2
		1	3
	# of ± cells	50	37	66	11	62	11	44	17	46	28	79	13	40	28	61	12	49	36	79	17
	all cells	87		77		73		61		74		92		68		73		85		96
%LMP	%errors		42.5287		14.2857		15.0685		27.8689		37.8378		14.1304		41.1765		16.4384		42.3529		17.7083
exp2 done 230617 SH			drugs at release			staining rat gal3-488 mouse lamp-2 594
		EtOH				Cholesterol				simvastatin				alpha-tocopherol				deferiprone
		mitLMP		segregation errors		mitLMP		segregation errors		mitLMP		segregation errors		mitLMP		segregation errors		mitLMP		segregation errors
		1½ h		1½ h		1½ h		1½ h		1½ h		1½ h		1½ h		1½ h		1½ h		1½ h
		no	yes	no	yes	no	yes	no	yes	no	yes	no	yes	no	yes	no	yes	no	yes	no	yes
		8	5	11	1	11	3	11	5	10	5	10	2	8	4	12	3	9	5	10	4
		9	6	10	2	10	3	9	5	9	4	12	3	10	6	10	2	11	7	13	2
		8	6	13	2	9	2	10	6	8	6	10	3	8	5	8	2	8	6	11	2
		8	6	18	5	9	3	12	5	8	5	8	2	9	5	11	4	11	6	8	2
	# of ± cells	33	23	52	10	39	11	42	21	35	20	40	10	35	20	41	11	39	24	42	10
	all cells	56		62		50		63		55		50		55		52		63		52
%LMP	%errors		41.0714		16.129		22		33.3333		36.3636		20		36.3636		21.1538		38.0952		19.2308
exp2 done 270617 SH			drugs at release			staining rat gal3-488 mouse lamp-2 594
		EtOH				Cholesterol				simvastatin				alpha-tocopherol				deferiprone
		mitLMP		segregation errors		mitLMP		segregation errors		mitLMP		segregation errors		mitLMP		segregation errors		mitLMP		segregation errors
		1½ h		1½ h		1½ h		1½ h		1½ h		1½ h		1½ h		1½ h		1½ h		1½ h
		no	yes	no	yes	no	yes	no	yes	no	yes	no	yes	no	yes	no	yes	no	yes	no	yes
		10	4	9	4	12	1	12	6	8	4	11	3	9	4	12	3	9	5	10	4
		11	7	12	2	9	4	10	5	7	4	12	2	11	6	11	4	11	5	13	2
		9	4	12	3	12	3	11	4	9	5	9	3	8	4	12	2	8	6	11	2
		7	5	14	1	8	2	8	5	9	5	8	3	9	6	11	4	11	6	8	2
		5	4	8	3	12	3	8	3	8	4	11	3	9	3	10	3	9	4	10	4
	# of ± cells	42	24	55	13	53	13	49	23	41	22	51	14	46	23	56	16	48	26	52	14
	all cells	66		68		66		72		63		65		69		72		74		66
%LMP	%errors		36.3636		19.1176		19.697		31.9444		34.9206		21.5385		33.3333		22.2222		35.1351		21.2121

## Sheet: Fig 3e and 3f
	Figure 3e and 3f. Effect of ConA and Ca-074 on LMP and segregation errors
	Rat anti-LGALS3 (Anti-Mac, kindly provided by Hakon Leffer, Lund University
	Alexa Fluor®488-conjugated goat antibodies against rat IgG (Thermo Fisher A-11006)
	Murine anti-LAMP2 (clone H4B4) from the Developmental Studies Hybridoma
	Alexa Fluor®594-conjugated goat antibodies against murine IgG (Thermo Fisher A-11032)
	Figure 3e. Chormatin-proximal leaky lysosomes in synchronized U2OS cells, metaphase
LMP		exp1	exp2	exp3	Ave	SD		# of metaphases
DMSO	Metaphases	99	87	72				258
	LMP	49	46	37
	%	49.4949	52.8736	51.3889	51.2525	1.69343
10 nM ConA	Metaphases	77	71	77				225
	LMP	36	35	36
	%	46.7532	49.2958	46.7532	47.6008	1.46793
1 µM CA-074-Me	Metaphases	71	75	75				221
	LMP	33	36	38
	%	46.4789	48	50.6667	48.3818	2.11985
	Figure 3f. Segregation errors in synchronized U2OS cells, anaphase
Seg. Errors		exp1	exp2	exp3	exp4	exp5	exp6	Ave	SD	T-test	Anova + D		# of anaphases
DMSO	Anaphases	55	51	54	78	73	77						388
	Errors	10	7	9	8	8	10
	%	18.1818	13.7255	16.6667	10.2564	10.9589	12.987	13.7961	3.12133
10 nM ConA	Anaphases	50	56	51	69	66	67						359
	Errors	20	22	20	17	15	13
	%	40	39.2857	39.2157	24.6377	22.7273	19.403	30.8782	9.59656	0.00199154	0.0026
1 µM CA-074-Me	Anaphases	55	52	50	71	69	63						360
	Errors	21	20	18	16	17	13
	%	38.1818	38.4615	36	22.5352	24.6377	20.6349	30.0752	8.32692	0.0011716	0.0038

## Sheet: Fig 3h and i
	Figures 3h and 3i. Length of mitosis
	by Elena Favaro
			Mitosis (min)
Fig. 3h			DMSO	ConA	CA-074Me
		exp1	35.8333	43.9189	43.0769
		exp2	36.9048	48	46.1111
		exp3	35.7407	42.5862	42.2656
		Mean	36.1596	44.835	43.8179
		SD	0.646977	2.82077	2.027
		T-test		0.00655117	0.00337293
		Anova +D		0.0036	0.0066
			minutes per each mitotic cell analyzed are indicated
Fig. 3i
Mitosis Lenght (minutes)								20	25	20
1st Exp	DMSO		ConA		CA-074Me			25	25	25
								25	25	25
	60		100		105			25	25	25
	60		90		80			25	25	25
	50		65		70			25	30	25
	50		65		70			25	30	30
	45		60		60			25	30	30
	45		60		45			25	30	30
	45		60		45			25	30	30
	45		55		45			25	30	30
	40		50		40			30	30	30
	40		50		40			30	30	30
	40		50		40			30	30	30
	40		45		40			30	30	30
	40		45		40			30	30	30
	40		45		35			30	30	30
	40		40		35			30	30	30
	40		40		35			30	30	30
	35		40		35			30	30	30
	35		40		35			30	30	30
	35		40		30			30	35	30
	35		40		30			30	35	30
	35		40		30			30	35	30
	35		35		30			30	35	30
	35		35		30			30	35	30
	35		35		30			30	35	30
	35		35		25			30	35	35
	30		35		20			30	35	35
	30		35					30	35	35
	30		35					30	35	35
	30		35					30	35	35
	30		30					30	35	35
	30		30					30	35	35
	30		30					30	35	35
	30		30					30	35	35
	30		30					30	35	35
	30		25					30	35	35
	25		25					30	35	35
	25		25					30	40	35
	25							30	40	35
	25							30	40	35
	25							30	40	35
	25							30	40	35
	20							30	40	35
mean	35.8333		43.9189		43.0769			30	40	40
SD	9.03359		16.6306		19.1873			30	40	40
								30	40	40
2nd Exp	35		45		35			35	40	40
	35		40		80			35	40	40
	35		40		35			35	40	40
	35		80		45			35	40	40
	40		40		50			35	40	40
	45		50		40			35	40	40
	50		35		45			35	40	40
	35		40		40			35	40	40
	45		60		35			35	40	40
	30		50		45			35	45	40
	50				50			35	45	40
	35				50			35	45	40
	35				55			35	45	40
	35				70			35	45	40
	30				40			35	45	40
	30				25			35	45	40
	30				45			35	45	40
	50				45			35	45	40
	30							35	45	45
	30							35	45	45
	35							35	45	45
mean	36.9048		48		46.1111			35	45	45
SD	6.97786		13.3749		12.7827			35	45	45
								35	45	45
								35	45	45
3rd Exp	70		50		30			35	45	45
	65		40		45			40	50	45
	45		60		40			40	50	45
	45		50		45			40	50	45
	45		50		30			40	50	45
	45		75		45			40	50	45
	45		25		30			40	50	45
	40		45		125			40	50	45
	40		35		35			40	50	45
	40		35		30			40	50	45
	40		25		25			40	50	45
	40		30		50			40	50	45
	40		30		30			40	50	50
	40		40		40			40	50	50
	40		30		25			40	50	50
	40		50		50			40	50	50
	40		30		45			40	55	50
	40		35		40			40	55	50
	40		45		35			40	55	50
	40		30		30			40	60	50
	40		35		35			40	60	50
	35		40		60			40	60	55
	35		105		35			40	60	55
	35		40		40			40	60	60
	35		45		45			45	60	60
	35		45		35			45	65	70
	35		30		35			45	65	70
	35		35		50			45	75	70
	35		40		35			45	80	75
	30		45		40			45	90	75
	30		35		30			45	100	80
	30		60		50			45	105	80	105
	30		45		45			45		105
	30		45		40			45		125
	30		30		40			45		125	108
	30		30		55			50
	30		45		35			50
	30		40		30			50
	30		55		125			50
	30		55		30			50
	30		30		40			60
	30		50		25			60
	30		40		50			65
	30		50		35			70			117
	30		35		45			35.9829	43.5714	43.1019
	30		50		40			8.41385	14.2895	17.4779
	30		50		45				2.04301e-06	0.00010927
	30		35		45
	30		35		45
	30		50		30
	25		50		30			3.4	15.2	13	>50
	25		30		30			7.6	29.5	21.3	>45
	25		45		75			17.1	45.7	38.9	>40
	25		30		30
			45		40
			45		40
			45		30
			45		75
					30
					40
					40
					50
					45
					35
mean	35.7407		42.5862		42.2656
SD	8.54552		12.8501		18.0372

## Sheet: Fig 4a-c
	Figures 4a-c: Effects of CTSB siRNAs on segregation and micronuclei
	by Claudia
Figure 4a	Segregation errors
		exp1	exp2	exp3	Mean	SD	T-test
	Ctrl siRNA	13.04	18.18	13.16	14.7933	2.93355
	siRNA #1	25	39.13	36	33.3767	7.4213	0.0156886
	siRNA #2	48.08	55.56	57.14	53.5933	4.8396	0.000287984
	siRNA #3	21.54	47.83	34.55	34.64	13.1452	0.0631534
	Ctrl siRNA	14.81	20	29.03	21.28	7.19589
	siRNA #1	74.07	34	76	61.3567	23.7112	0.0487445
Figure 4b
					HRP-conjugated anti-alpha-tubulin (Abcam, ab40742)
					Mouse anti-CTSB (Sigma, C6243, clone CB59-4B11)
Figure 4c	Micronuclei								# of cells
		exp1	exp2	exp3	Mean	SD	T-test			exp1	exp2	exp3	Total
	Ctrl siRNA	5.91716	8.41584	3.51562	5.94954	2.45027			Ctrl siRNA	169	202	256	627
	siRNA #1	19.3833	21.0227	22.0994	20.8351	1.36778	0.0007794		siRNA #1	227	176	181	584
	siRNA #2	25.4808	25.1256	27.2727	25.9597	1.15089	0.000214516		siRNA #2	208	199	198	605
	siRNA #3	15.1659	18.5366	7.35294	13.6851	5.73698	0.0982281		siRNA #3	211	205	204	620
Segregation errors - raw data		by Claudia
		Errors	Cells	%	Mean	SD	p-value
Single transfections	Ctrl siRNA	6	46	13.0435
		4	22	18.1818				Single
		5	38	13.1579	14.7944	2.93415
		14	106	13.2075
	CTSB#1 siRNA	5	20	25
		18	46	39.1304				Double
		18	50	36	33.3768	7.42146	0.0156936
		41	116	35.3448
	CTSB#2 siRNA	25	52	48.0769
		15	27	55.5556
		16	28	57.1429	53.5918	4.8415	0.000288445
		56	107	52.3364
	CTSB#3 siRNA	14	65	21.5385
		11	23	47.8261
		19	55	34.5455	34.6367	13.1441	0.0631783
		42	143	29.3706
Double transfections	Ctrl siRNA	8	54	14.8148
		9	45	20
		9	31	29.0323	21.2824	7.19495
		26	130	20
	CTSB#1 siRNA	20	27	74.0741
		17	50	34
		19	25	76	61.358	23.7123	0.0487523
		56	102	54.902
Micronuclei - raw data		By Line C
	1st replicate	Number of interphases	Micronuclei	% cell with MN
	Ctrl siRNA	169	10	5.91716
	siRNA #1	227	44	19.3833
	siRNA #2	208	53	25.4808
	siRNA #3	211	32	15.1659
	2nd replicate
	Ctrl siRNA	202	17	8.41584
	siRNA #1	176	37	21.0227
	siRNA #2	199	50	25.1256
	siRNA #3	205	38	18.5366
	3rd replicate
	Ctrl siRNA	256	9	3.51562
	siRNA #1	181	40	22.0994
	siRNA #2	198	54	27.2727
	siRNA #3	204	15	7.35294

## Sheet: Fig 4e
	Figure 4e. Nuclear defects in CTSB-KO U2OS cells
	By Elena Favaro and Line Christerssen
	% cells with micronuclei					% multinucleated cells
	3 replicates	#12 (ctrl)	#2 (ko)	#25 (ko)		3 replicates	#12 (ctrl)	#2 (ko)	#25 (ko)
	1	7.14286	17.0732	11.2903		1	0	17.0732	3.22581
	2	4.36893	22.2222	22.0884		2	0	11.1111	2.40964
	3	5.55556	25	24.359		3	1.51515	10.4167	1.28205
	mean	5.68911	21.4318	19.2459		mean	0.505051	12.867	2.30583
	SD	1.39178	4.02209	6.98263		SD	0.874773	3.65918	0.976027
	t-test		0.00304926	0.0299923		t-test		0.00470843	0.0760113
	Anova Dunnet		0.0115	0.0222		Anova Dunnet		0.0009	NS

[truncated: 29 more sheets: Fig 4g and h, Fig 5c, Fig 5d, Fig 5f-h, Fig. 5i, Fig 6b, Fig 6d, Fig 6e, Fig 7b, Fig 7c, Fig 7d, Fig 7e, Fig 7f and g, Fig 7h, Suppl Fig 1a, Suppl Fig 1g, Suppl Fig 1h, Suppl Fig 3c, Suppl Fig 3d, Suppl Fig 3e …]
